# Supplementary material for: Exploring Healthcare Workers’ Knowledge and Perspectives on Behavioral Risk Factors Contributing to Non-Communicable Diseases: A Qualitative Study in Bushbuckridge, Ehlanzeni District, Mpumalanga Province, South Africa
Source: Int J Environ Res Public Health. 2025 Feb 26;22(3):343. doi: 10.3390/ijerph22030343 (PMC11942398; doi:10.3390/ijerph22030343)
Supplement: Supplementary file 1 [file ijerph-22-00343-s001.zip]

Archive with 1 entries (1 files):
- ijerph-3332198-File S1.pdf
